# Supplementary material for: Tracking of Systemic Lupus Erythematosus (SLE) Longitudinally Using Biosensor and Patient-Reported Data: A Report on the Fully Decentralized Mobile Study to Measure and Predict Lupus Disease Activity Using Digital Signals—The OASIS Study
Source: BioTech (Basel). 2023 Nov 9;12(4):62. doi: 10.3390/biotech12040062 (PMC10660535; doi:10.3390/biotech12040062)
Supplement: Supplementary file 1 [file biotech-12-00062-s001.zip]

Archive with 1 entries (1 files):
- biotech-2609976-supplementary.pdf
